# Supplementary material for: Differential Contribution of Protein Factors and 70S Ribosome to Elongation
Source: Int J Mol Sci. 2021 Sep 5;22(17):9614. doi: 10.3390/ijms22179614 (PMC8431766; doi:10.3390/ijms22179614)
Supplement: Supplementary file 1 [file ijms-22-09614-s001.zip]

Archive with 1 entries (1 files):
- ijms-1351055-supplementary.pdf
